# Supplementary material for: Structure–Function Relationship in Citrus-Fiber-Based Emulgels for Controlled Curcumin Delivery
Source: Gels. 2026 May 19;12(5):444. doi: 10.3390/gels12050444 (PMC13206092; doi:10.3390/gels12050444)
Supplement: Supplementary file 1 [file gels-12-00444-s001.zip]

Archive with 1 entries (1 files):
- gels-4268535-supplementary.pdf
